# Supplementary material for: How can physical enrichment of school playgrounds improve movement behaviours and developmental outcomes in children and adolescents? A systematic review with meta-analysis
Source: Int J Behav Nutr Phys Act. 2025 Nov 22;22:161. doi: 10.1186/s12966-025-01856-y (PMC12751770; doi:10.1186/s12966-025-01856-y)
Supplement: Supplementary file 7 — Supplementary Material 7. [file 12966_2025_1856_MOESM7_ESM.xlsx]

## Sheet: SED
Reference	Time of data collection	Time point	Data format	Intervention Pre Mean	Intervention Pre SD	Intervention Post Mean	Intervention Post SD	Intervention Sample Size	Control Pre Mean	Control Pre SD	Control Post Mean	Control Post SD	Control Sample Size	Pre-Post correlation	Standardized by	St diff in means	Std Error	Hedge's s	Std Error	Difference in means	Std Error
Baquet et al., 2018	Breaks	Pre-follow up1	Means, SD in each group	41.51	10.68	42.73	13.82	185	43.18	10.49	44.01	11.32	98	0.5	Change score SD	0.0324626	0.124945	0.0323758	0.124612	0.39	1.50098
Baquet et al., 2018	Breaks	Pre-post	Means, SD in each group	41.51	10.68	41.39	11.77	185	43.18	10.49	44.65	9.59	98	0.5	Change score SD	-0.146312	0.125089	-0.145921	0.124755	-1.59	1.35772
Blaes et al., 2013	Breaks	Pre-post	Means, SD in each group	43.5	11.1	40.7	12.1	169	40.6	12.4	40.7	12.1	163	0.5	Change score SD	-0.242863	0.110186	-0.24231	0.109935	-2.9	1.3109
Cardon et al., 2009	Breaks	Pre-post	Means, SD in each group	60.13	11.03	58.23	11.27	437	64.2	12	59.3	11.6	146	0.5	Change score SD	0.265053	0.0959057	0.264711	0.0957818	3	1.08194
Engelen et al., 2013	Breaks	Pre-post	Means, SD in each group	23.8	107.578	22.7	102.406	107	22.2	98.5038	23.2	102.484	99	0.5	Change score SD	-0.0204014	0.139455	-0.0203263	0.138942	-2.1	14.3544
Huberty et al., 2014	Breaks	Pre-post	Means, SD in each group	11.2	2.7	10.7	1.9	155	8.85	2.6	9.2	2.25	142	0.5	Change score SD	-0.350929	0.117052	-0.350036	0.116754	-0.85	0.281364
Kelly et al., 2012	Breaks	Pre-post	Means, SD in each group	25	7	18	5	42	22	5	15	5	57	0.5	Change score SD	0	0.203355	0	0.201779	0	1.13073
Kelly et al., 2012	School day	Pre-post	Means, SD in each group	55	7	55	7	42	51	6	48	6	57	0.5	Change score SD	0.465719	0.206031	0.462109	0.204434	3	1.30994
Raney et al., 2021	Breaks	Pre-follow up1	Means, SD in each group	53.8	33.2	48.5	21.6	642	55.2	32.2	57.7	18.1	389	0.5	Change score SD	-0.271517	0.0645297	-0.271319	0.0644826	-7.8	1.8458
Raney et al., 2021	Breaks	Pre-post	Means, SD in each group	53.8	33.2	46.2	20.1	642	55.2	32.2	55	14.1	389	0.5	Change score SD	-0.258842	0.0645044	-0.258653	0.0644574	-7.4	1.83689
Tucker et al., 2017	School day	Pre-follow up1	Means, SD in each group	32.98	4.15	34.73	6.37	112	32.85	5.25	33.17	4.8	83	0.5	Change score SD	0.266321	0.14546	0.265285	0.144894	1.43	0.777678
Tucker et al., 2017	School day	Pre-follow up2	Means, SD in each group	32.98	4.15	34.1	5.63	112	32.85	5.25	33.64	3.68	83	0.5	Change score SD	0.0674268	0.144874	0.0671645	0.14431	0.33	0.708844
Tucker et al., 2017	School day	Pre-post	Means, SD in each group	32.98	4.15	31.11	4.38	112	32.85	5.25	33.39	4.86	83	0.5	Change score SD	-0.521092	0.147218	-0.519064	0.146645	-2.41	0.669842
Reference	Time of data collection	Time point	Data format	Difference in means	Lower limit	Upper limit	Intervention Sample Size	Control Sample Size	Confidence Level	St diff in means	Std Error	Hedge's s	Std Error	Difference in means	Std Error
Hamer et al., 2017	School day	Pre-post	Raw difference (indep groups), CI	-6.8	-38.8	25.2	169	62	0.95	-0.0621692	0.148508	-0.0619653	0.148021	-6.8	16.2405

## Sheet: LPA
Reference	Time of data collection	Time point	Data format	Intervention Pre Mean	Intervention Pre SD	Intervention Post Mean	Intervention Post SD	Intervention Sample Size	Control Pre Mean	Control Pre SD	Control Post Mean	Control Post SD	Control Sample Size	Pre-Post correlation	Standardized by	St diff in means	Std Error	Hedge's s	Std Error	Difference in means	Std Error
Baquet et al., 2018	Breaks	Pre-follow up1	Means, SD in each group	33.78	6.02	33.82	6.42	185	34.4	5.85	35.76	6.24	98	0.5	Change score SD	-0.213948	0.125261	-0.213377	0.124927	-1.32	0.770832
Baquet et al., 2018	Breaks	Pre-post	Means, SD in each group	33.78	6.02	35.19	5.19	185	34.4	5.85	33.91	5.89	98	0.5	Change score SD	0.331732	0.125714	0.330846	0.125378	1.9	0.715584
Blaes et al., 2013	Breaks	Pre-post	Means, SD in each group	31.1	5.6	32	6	169	28.9	6.4	29.8	7.1	163	0.5	Change score SD	5.63608e-16	0.109782	5.62326e-16	0.109532	3.55271e-15	0.692014
Cardon et al., 2009	Breaks	Pre-post	Means, SD in each group	28.4	7.6	29.5667	7.63333	145	25.3	8.4	29.3	7.7	146	0.5	Change score SD	-0.360987	0.118194	-0.360049	0.117887	-2.83333	0.920222
Engelen et al., 2013	Breaks	Pre-post	Means, SD in each group	33.1	2.3	33.1	2.3	107	35.9	2.2	35.8	2.2	99	0.5	Change score SD	0.0443948	0.139469	0.0442314	0.138956	0.1	0.314117
Kelly et al., 2012	Breaks	Pre-post	Means, SD in each group	34	5	36	4	42	36	5	38	4	57	0.5	Change score SD	0	0.203355	0	0.201779	0	0.931891
Kelly et al., 2012	School	Pre-post	Means, SD in each group	37	5	37	6	42	41	5	43	4	57	0.5	Change score SD	-0.398198	0.205315	-0.395111	0.203723	-2	1.02138
Tucker et al., 2017	School	Pre-follow up1	Means, SD in each group	21.64	2.93	20.58	5.04	112	21.2	3.69	20.89	3.88	83	0.5	Change score SD	-0.181095	0.145124	-0.18039	0.144559	-0.75	0.599826
Tucker et al., 2017	School	Pre-follow up2	Means, SD in each group	21.64	2.93	19.93	3.73	112	21.2	3.69	20.11	2.74	83	0.5	Change score SD	-0.184172	0.145134	-0.183456	0.144569	-0.62	0.48757
Tucker et al., 2017	School	Pre-post	Means, SD in each group	21.64	2.93	21.85	3.07	112	21.2	3.69	20.28	3.23	83	0.5	Change score SD	0.35144	0.145923	0.350073	0.145355	1.13	0.46569
Verstraete et al., 2006	Breaks	Pre-post	Means, SD in each group	42.1	28.29	45.82	24.93	122	43.2	22.43	54.54	26.37	113	0.5	Change score SD	-0.295736	0.131272	-0.294783	0.130849	-7.62	3.36407
Reference	Time of data collection	Time point	Data format	Difference in means	Lower limit	Upper limit	Intervention Sample Size	Control Sample Size	Confidence Level	St diff in means	Std Error	Hedge's s	Std Error	Difference in means	Std Error
Hamer et al., 2017	School	Pre-post	Raw difference (indep groups), CI	6.9	-19.4	33.1	169	62	0.95	0.0769017	0.148523	0.0766496	0.148036	6.9	13.3223

## Sheet: MPA
Reference	Time of data collection	Time point	Intervention Pre Mean	Intervention Pre SD	Intervention Post Mean	Intervention Post SD	Intervention Sample Size	Control Pre Mean	Control Pre SD	Control Post Mean	Control Post SD	Control Sample Size	Pre-Post correlation	Standardized by	St diff in means	Std Error	Hedge's s	Std Error	Difference in means	Std Error
Blaes et al., 2013	Breaks	Pre-post	10.9	5.3	12	5.8	169	12.1	4.3	11.9	4.8	163	0.5	Change score SD	0.254795	0.110227	0.254216	0.109976	1.3	0.560124
Cardon et al., 2009	Breaks	Pre-post	7.2	3.16667	6.63333	2.76667	145	6.1	2.8	6.6	2.4	146	0.5	Change score SD	-0.379574	0.118294	-0.378589	0.117987	-1.06667	0.329471
Raney et al., 2019	Breaks	Pre-follow up1	33.2	26.6664	36	19.1193	642	31.7	26.1633	30	15.0942	389	0.5	Change score SD	0.192197	0.0643913	0.192057	0.0643444	4.5	1.50436
Raney et al., 2019	Breaks	Pre-post	33.2	26.6664	37.6	18.113	642	31.7	26.1633	30.8	14.0879	389	0.5	Change score SD	0.227987	0.0644479	0.227821	0.0644009	5.3	1.49366
Verstraete et al., 2006	Breaks	Pre-post	41.05	22.74	45.16	21.55	122	41.1	18.99	33.9	21.14	113	0.5	Change score SD	0.532912	0.132855	0.531195	0.132427	11.31	2.77091

## Sheet: VPA
Reference	Time of data collection	Time point	Data format	Intervention Pre Mean	Intervention Pre SD	Intervention Post Mean	Intervention Post SD	Intervention Sample Size	Control Pre Mean	Control Pre SD	Control Post Mean	Control Post SD	Control Sample Size	Pre-Post correlation	Standardized by	St diff in means	Std Error	Hedge's s	Std Error	Difference in means	Std Error
Blaes et al., 2013	Breaks	Pre-post	Means, SD in each group	4.2	3.4	4.5	3.1	169	5.9	4.1	5.5	4.2	163	0.5	Change score SD	0.187958	0.110024	0.18753	0.109774	0.7	0.408856
Cardon et al., 2009	Breaks	Pre-post	Means, SD in each group	4.33333	4.86667	5.5	5.73333	145	4	4.6	4.8	5.3	146	0.5	Change score SD	0.0708872	0.11728	0.0707031	0.116975	0.366667	0.606442
Raney et al., 2019	Breaks	Pre-follow up1	Means, SD in each group	13	16.1005	15.5	14.5911	642	13.2	14.5911	12.3	16.1005	389	0.5	Change score SD	0.22076	0.0644357	0.220599	0.0643887	3.4	0.989568
Raney et al., 2019	Breaks	Pre-post	Means, SD in each group	13	16.1005	16.2	14.0879	642	13.2	14.5911	12.6	12.0754	389	0.5	Change score SD	0.260591	0.0645078	0.260402	0.0644608	3.8	0.936937
Stratton, 2000	Breaks	Pre-post	Means, SD in each group	5.3	6.8	10	10.8	27	7	7.8	6.8	8.3	20	0.5	Change score SD	0.550886	0.300442	0.541654	0.295407	4.9	2.62413
Stratton & Mullan, 2005	Breaks	Pre-post	Means, SD in each group	7.9	10.9	12.4	15.8	67	8	10.1	8	10.9	32	0.5	Change score SD	0.346251	0.216289	0.343567	0.214612	4.5	2.79272
Verstraete et al., 2006	Breaks	Pre-post	Means, SD in each group	15.53	18.4	8.24	15.29	122	14.82	17.42	9.57	17.1	113	0.5	Change score SD	-0.118902	0.130677	-0.118519	0.130255	-2.04	2.24004
Reference	Time of data collection	Time point	Data format	Difference in means	Lower limit	Upper limit	Intervention Sample Size	Control Sample Size	Confidence Level	St diff in means	Std Error	Hedge's s	Std Error	Difference in means	Std Error
Ridgers et al., 2010	Breaks	Pre-post	Raw difference (indep groups), CI	1.4	-0.15	2.9	215	179	0.95	0.182621	0.101391	0.182272	0.101197	1.4	0.775673

## Sheet: MVPA
Reference	Time of data collection	Time point	Data format	Intervention Pre Mean	Intervention Pre SD	Intervention Post Mean	Intervention Post SD	Intervention Sample Size	Control Pre Mean	Control Pre SD	Control Post Mean	Control Post SD	Control Sample Size	Pre-Post correlation	Standardized by	St diff in means	Std Error	Hedge's s	Std Error	Difference in means	Std Error
Baquet et al., 2018	Breaks	Pre-follow up1	Means, SD in each group	24.19	9.86	22.95	10.11	185	22.36	7.99	19.9	7.64	98	0.5	Change score SD	0.131229	0.12506	0.130878	0.124726	1.22	1.16151
Baquet et al., 2018	Breaks	Pre-post	Means, SD in each group	24.19	9.86	22.85	8.83	185	22.36	7.99	21.42	7.25	98	0.5	Change score SD	-0.0453231	0.124952	-0.045202	0.124619	-0.4	1.10264
Blaes et al., 2013	Breaks	Pre-post	Means, SD in each group	26.1	10.3	27.5	9.9	169	30.4	11.1	29.5	11.1	163	0.5	Change score SD	0.216867	0.110104	0.216374	0.109854	2.3	1.1643
Cardon et al., 2009	Breaks	Pre-post	Means, SD in each group	11.53	4.02	12.13	4.25	437	10.1	3.7	11.4	3.85	146	0.5	Change score SD	-0.172739	0.0957248	-0.172516	0.0956012	-0.7	0.387368
Engelen et al., 2013	Breaks	Pre-post	Means, SD in each group	10.8	9.3	11.2	9.3	107	11.4	8.95	10	8.95	99	0.5	Change score SD	0.197076	0.139789	0.19635	0.139275	1.8	1.27369
Farmer et al., 2017	Breaks	Pre-follow up1	Means, SD in each group	6	5	6	3	295	4	2	4	2	278	0.5	Change score SD	0	0.083588	0	0.0834782	0	0.286199
Farmer et al., 2017	Breaks	Pre-post	Means, SD in each group	6	5	6	5	295	4	2	4	2	278	0.5	Change score SD	0	0.083588	0	0.0834782	0	0.321706
Farmer et al., 2017	School day	Pre-follow up1	Means, SD in each group	30	10	29	11	295	29	10	32	12	278	0.5	Change score SD	-0.369317	0.0842969	-0.368831	0.0841862	-4	0.905326
Farmer et al., 2017	School day	Pre-post	Means, SD in each group	30	10	30	10	295	29	10	31	10	278	0.5	Change score SD	-0.2	0.0837965	-0.199737	0.0836864	-2	0.83588
Huberty et al., 2014	Breaks	Pre-post	Means, SD in each group	4.7	1.05	4.7	2	155	5.05	1.05	5.5	2.3	142	0.5	Change score SD	-0.241624	0.116585	-0.241009	0.116289	-0.45	0.216342
Kelly et al., 2012	Breaks	Pre-post	Means, SD in each group	11	5	16	7	42	11	5	16	7	57	0.5	Change score SD	0	0.203355	0	0.201779	0	1.26995
Nigg et al., 2019	Breaks	Pre-follow up1	Means, SD in each group	44.96	19.02	30.26	16.71	296	38.9	13.26	41.21	12.68	165	0.5	Change score SD	-1.03926	0.103007	-1.03756	0.102839	-17.01	1.59016
Nigg et al., 2019	Breaks	Pre-follow up2	Means, SD in each group	44.96	19.02	30.55	10.09	296	38.9	13.26	34.58	12.97	165	0.5	Change score SD	-0.656701	0.0995325	-0.655628	0.0993698	-10.09	1.49275
Nigg et al., 2019	Breaks	Pre-post	Means, SD in each group	44.96	19.02	41.21	15.56	296	38.9	13.26	32.56	17.29	165	0.5	Change score SD	0.153251	0.0972854	0.153001	0.0971264	2.59	1.64194
Nigg et al., 2019	School day	Pre-follow up1	Means, SD in each group	12.82	3.85	17.18	4.36	296	13.08	3.85	15.38	3.33	165	0.5	Change score SD	0.521011	0.098658	0.52016	0.0984967	2.06	0.384134
Nigg et al., 2019	School day	Pre-follow up2	Means, SD in each group	12.82	3.85	13.33	4.1	296	13.08	3.85	12.31	3.59	165	0.5	Change score SD	0.328879	0.0977563	0.328341	0.0975965	1.28	0.378126
Nigg et al., 2019	School day	Pre-post	Means, SD in each group	12.82	3.85	15.38	3.59	296	13.08	3.85	14.1	2.82	165	0.5	Change score SD	0.424115	0.0981533	0.423422	0.0979929	1.54	0.352776
Ng et al., 2020	School day	Pre-post	Means, SD in each group	28.43	34.03	58.88	24.86	57	34.32	35.59	53.59	26.59	59	0.5	Change score SD	0.357212	0.187198	0.354857	0.185964	11.18	5.81274
Raney et al., 2021	Breaks	Pre-follow up1	Means, SD in each group	46.2	21.4	51.5	16.85	642	44.9	20.4	42.3	15.6	389	0.5	Change score SD	0.412824	0.064892	0.412523	0.0648447	7.9	1.22956
Raney et al., 2021	Breaks	Pre-post	Means, SD in each group	46.2	21.4	53.8	16.1	642	44.9	20.4	43.4	26.2	389	0.5	Change score SD	0.430732	0.0649485	0.430418	0.0649011	9.1	1.35744
Ridgers et al., 2010	Breaks	Pre-follow up1	Means, SD in each group	26.35	10.8	31.95	13.15	215	30.35	11.8	27.15	9.9	179	0.5	Change score SD	0.756736	0.104711	0.755287	0.104511	8.8	1.17663
Ridgers et al., 2010	Breaks	Pre-post	Means, SD in each group	26.35	10.8	33.15	14.05	215	30.35	11.8	28.8	11.3	179	0.5	Change score SD	0.683452	0.10407	0.682143	0.103871	8.35	1.23618
Stratton, 2000	Breaks	Pre-post	Means, SD in each group	35.1	17.7	46.2	18.1	27	40.5	14.8	39.1	15.8	30	0.5	Change score SD	0.753302	0.274496	0.742983	0.270736	12.5	4.40186
Stratton & Mullan, 2005	Breaks	Pre-post	Means, SD in each group	36.7	23.9	50.3	28.9	67	39.9	21.1	33.4	18.4	32	0.5	Change score SD	0.811577	0.22249	0.805286	0.220766	20.1	5.32196
Tucker et al., 2017	School day	Pre-follow up1	Means, SD in each group	5.38	2.12	4.69	1.86	112	5.96	2.32	5.94	2.11	83	0.5	Change score SD	-0.319218	0.145733	-0.317976	0.145166	-0.67	0.303988
Tucker et al., 2017	School day	Pre-follow up2	Means, SD in each group	5.38	2.12	5.96	2.57	112	5.96	2.32	6.25	2.16	83	0.5	Change score SD	0.124912	0.144972	0.124426	0.144408	0.29	0.336251
Tucker et al., 2017	School day	Pre-post	Means, SD in each group	5.38	2.12	7.05	2.63	112	5.96	2.32	6.33	2.63	83	0.5	Change score SD	0.531188	0.14731	0.529121	0.146737	1.3	0.354458
Van Dijik et al., 2018	Breaks	Pre-follow up1	Means, SD in each group	27.8	16.97	31.46	17.37	331	28.33	15.61	30.08	15.43	312	0.5	Change score SD	0.116517	0.0789736	0.116381	0.0788812	1.91	1.29348
Van Dijik et al., 2018	Breaks	Pre-post	Means, SD in each group	27.8	16.97	34.76	18.16	331	28.33	15.61	31	16.22	312	0.5	Change score SD	0.255281	0.0792272	0.254982	0.0791345	4.29	1.32603
Verstraete et al., 2006	Breaks	Pre-post	Means, SD in each group	56.58	29.37	53.4	25.63	122	55.92	22.87	43.47	27.62	113	0.5	Change score SD	0.347247	0.13154	0.346128	0.131116	9.27	3.48543
Reference	Time of data collection	Time point	Data format	Difference in means	Lower limit	Upper limit	Intervention Sample Size	Control Sample Size	Confidence Level	St diff in means	Std Error	Hedge's s	Std Error	Difference in means	Std Error
Hamer et al., 2017	School day	Pre-post	Raw difference (indep groups), CI	-0.8	-7.1	5.5	169	72	0.95	-0.0352047	0.140743	-0.0350942	0.140301	-0.8	3.19807
Ridgers et al., 2010	Breaks	Pre-follow up2	Raw difference (indep groups), CI	1.2	-2.8	5.2	179	88	0.95	0.0769033	0.130236	0.0766855	0.129867	1.2	2.03153

## Sheet: Steps
Reference	Time point	Data format	Intervention Pre Mean	Intervention Pre SD	Intervention Post Mean	Intervention Post SD	Intervention Sample Size	Control Pre Mean	Control Pre SD	Control Post Mean	Control Post SD	Control Sample Size	Pre-Post correlation	Standardized by	St diff in means	Std Error	Hedge's s	Std Error	Difference in means	Std Error
Lopez-Fernandez et al., 2016	Pre-post	Means, SD in each group	80	19	130	28	68	88	24	95	26	80	0.5	Change score SD	1.72537	0.193036	1.71649	0.192043	43	4.11072
Loucaides et al., 2009	Pre-post	Means, SD in each group	66	22	71	25	81	56	20	53	22	69	0.5	Change score SD	0.355586	0.165106	0.353781	0.164268	8	3.68573
Reference	Time point	Data format	Difference in means	Lower limit	Upper limit	Intervention Sample Size	Control Sample Size	Confidence Level	St diff in means	Std Error	Hedge's s	Std Error	Difference in means	Std Error
Hyndman et al., 2014	Pre-Follow up1	Raw difference (indep groups), CI	5.93	0.14	11.72	123	152	0.95	0.244538	0.121728	0.243865	0.121393	5.93	2.94104
Hyndman et al., 2014	Pre-post	Raw difference (indep groups), CI	13.08	7.31	18.84	123	152	0.95	0.541724	0.123461	0.540234	0.123121	13.08	2.92834
